# Supplementary material for: Evaluating MIR and NIR Spectroscopy Coupled with Multivariate Analysis for Detection and Quantification of Additives in Tobacco Products
Source: Sensors (Basel). 2024 Oct 31;24(21):7018. doi: 10.3390/s24217018 (PMC11548177; doi:10.3390/s24217018)
Supplement: Supplementary file 1 [file sensors-24-07018-s001.zip]

Archive with 1 entries (1 files):
- sensors-3224736-supplementary.pdf
